# Supplementary material for: Antiandrogen-Equipped Histone Deacetylase Inhibitors Selectively Inhibit Androgen Receptor (AR) and AR-Splice Variant (AR-SV) in Castration-Resistant Prostate Cancer (CRPC)
Source: Cancers (Basel). 2023 Mar 15;15(6):1769. doi: 10.3390/cancers15061769 (PMC10046692; doi:10.3390/cancers15061769)
Supplement: Supplementary file 1 [file cancers-15-01769-s001.zip]

Archive with 1 entries (1 files):
- cancers-2237818-supplementary.pdf
